# Supplementary material for: Nanoscale architecture of the Schizosaccharomyces pombe contractile ring
Source: eLife. 2017 Sep 15;6:e28865. doi: 10.7554/eLife.28865 (PMC5779233; doi:10.7554/eLife.28865)
Supplement: Supplementary file 1. [file elife-28865-supp1.xlsx]

## Sheet: Sheet1
Table S1. S. pombe strains used in this study.
Figure 1
KLG795-2	mMaple3-cdc15 ade6-m210 ura4-D18 leu1-32 h-	This study
Figure 2
KLG246	ade6-m210 ura4-D18 leu1-32 h-	Lab stock
KLG18519	mid1-mMaple3:kanR ade6-m210 ura4-D18 leu1-32 h-	This study
KLG777-2	mMaple3-mid1 ade6-m210 ura4-D18 leu1-32 h-	This study
KLG4754	mid1::ura4+ ade6-m210 ura4-D18 leu1-32 h-	Lab stock
KLG18574	myo2-mMaple3:kanR ade6-m210 ura4-D18 leu1-32 h-	This study
KLG18507	cdc12-mMaple3:kanR ade6-m210 ura4-D18 leu1-32 h-	This study
KLG795-2	mMaple3-cdc15 ade6-m210 ura4-D18 leu1-32 h-	This study
KLG19232	mMaple3-imp2 ade6-m210 ura4-D18 leu1-32 h-	This study
KLG3355	imp2::ura4+ ade6-m210 ura4-D18 leu1-32 h-	Lab stock
KLG1778-2	spn3-mMaple3:kanR ade6-m210 ura4-D18 leu1-32 h-	This study
KLG1528-2	mMaple3-cdc12:kanR ade6-m210 ura4-D18 leu1-32 h-	This study
KLG1659-2	mMaple3-rng2:kanR ade6-m210 ura4-D18 leu1-32 h-	This study
KLG18508	cyk3-mMaple3:kanR ade6-m210 ura4-D18 leu1-32 h-	This study
KLG18575	spa2-mMaple3:kanR ade6-m210 ura4-D18 leu1-32 h-	This study
KLG18528	rga7-mMaple3:kanR ade6-m210 ura4-D18 leu1-32 h-	This study
KLG18520	blt1-mMaple3:kanR ade6-m210 ura4-D18 leu1-32 h-	This study
KLG1717-2	mMaple3-pxl1 ade6-m210 ura4-D18 leu1-32 h-	This study
KLG7144	pxl1::ura4+ ade6-m210 ura4-D18 leu1-32 h-	Lab stock
KLG18527	myp2-mMaple3:kanR ade6-m210 ura4-D18 leu1-32 h-	This study
KLG1711-2	nod1-mMaple3:kanR ade6-m210 ura4-D18 leu1-32 h-	This study
KLG18141	cdc15-mMaple3:kanR ade6-m210 ura4-D18 leu1-32 h-	This study
KLG18504	fic1-mMaple3:kanR ade6-m210 ura4-D18 leu1-32 h-	This study
KLG18085	imp2-mMaple3:kanR ade6-m210 ura4-D18 leu1-32 h-	This study
KLG18506	rlc1-mMaple3:kanR ade6-m210 ura4-D18 leu1-32 h-	This study
KLG972-2	myo51-mMaple3:kanR ade6-m210 ura4-D18 leu1-32 h-	This study
KLG1597-2	mMaple3-myo2 ade6-m210 ura4-D18 leu1-32 h-	This study
KLG18514	fim1-mMaple3:kanR ade6-m210 ura4-D18 leu1-32 h-	This study
KLG1679-2	pACT-LifeAct-mMaple3::leu1+ ade6-m210 ura4-D18 leu1-32 h-	This study
KLG2185-2	mMaple3-myo51 ade6-m210 ura4-D18 leu1-32 h-	This study
KLG2236-2	mMaple3-myp2 ade6-m210 ura4-D18 leu1-32 h-	This study
Figure 3
KLG18505	orb2-mMaple3:kanR ade6-m210 ura4-D18 leu1-32 h-	This study
KLG18503	sid2-mMaple3:kanR ade6-m210 ura4-D18 leu1-32 h-	This study
KLG18521	pck1-mMaple3:kanR ade6-m210 ura4-D18 leu1-32 h-	This study
KLG18525	clp1-mMaple3:kanR ade6-m210 ura4-D18 leu1-32 h-	This study
KLG1715-2	rga2-mMaple3:kanR ade6-m210 ura4-D18 leu1-32 h-	This study
KLG1716-2	gef2-mMaple3:kanR ade6-m210 ura4-D18 leu1-32 h-	This study
KLG1330-2	ppb1-mMaple3:kanR ade6-m210 ura4-D18 leu1-32 h-	This study
KLG1529-2	mMaple3-pom1 ade6-m210 ura4-D18 leu1-32 h-	This study
KLG6824	pom1::ura4+ ade6-m210 ura4-D18 leu1-32 h-	Lab stock
KLG18510	rgf3-mMaple3:kanR ade6-m210 ura4-D18 leu1-32 h-	This study
KLG1204-2	rad24-mMaple3:kanR ade6-m210 ura4-D18 leu1-32 h-	This study
Figure 4
KLG2117-2	mMaple3-cdc15 mid1-mMaple3:KanR ade6-m210 ura4-D18 leu1-32 h-	This study
KLG2116-2	cdc15-mMaple3:KanR Imp2-mMaple3:KanR ade6-m210 ura4-D18 leu1-32 h-	This study
KLG2114-2	mMaple3-cdc15 imp2-mMaple3:KanR ade6-m210 ura4-D18 leu1-32 h-	This study
KLG2115-2	mMaple3-cdc15-mMaple3:KanR ade6-m210 ura4-D18 leu1-32 h-	This study
KLG2174-2	mMaple3-cdc15 mMaple3-myo2 ade6-m210 ura4-D18 leu1-32 h-	This study
KLG2173-2	mMaple3-cdc15 pAct-LifeAct-mMaple3::leu1 ade6-m210 ura4-D18 leu1-32 h-	This study
Figure 5
KLG17982	mCherry-cdc15 ade6-m210 ura4-D18 leu1-32 h+	Lab stock
KLG7423	cdc15-mCherry:KanR ade6-m210 ura4-D18 leu1-32 h+	Lab stock
KLG18151	mCherry-cdc15 Acyl-GFP:leu1+ ade6-m210 ura4-D18 leu1-32 h-	This study
KLG18152	cdc15-mCherry:KanR Acyl-GFP:leu1+ ade6-m210 ura4-D18 leu1-32 h-	This study
KLG18311	mCherry-cdc15 GFP-imp2 ade6-m210 ura4-D18 leu1-32 h-	This study
KLG18268	cdc15-mCherry:KanR GFP-imp2 ade6-m210 ura4-D18 leu1-32 h-	This study
KLG19266	mCherry-cdc15 GFP-rga7 ade6-m210 ura4-D18 leu1-32 h-	This study
KLG19267	cdc15-mCherry:KanR GFP-rga7 ade6-m210 ura4-D18 leu1-32 h-	This study
KLG19050	rga7::ura4+ ade6-m210 ura4-D18 leu1-32 h-	This study
KLG17990	mCherry-cdc15 cdc12-mNeonGreen:KanR ade6-m210 ura4-D18 leu1-32 h-	This study
KLG17991	cdc15-mCherry:KanR cdc12-mNeonGreen:KanR ade6-m210 ura4-D18 leu1-32 h-	This study
KLG887-2	mCherry-cdc15 mNeonGreen-cdc12:KanR ade6-m210 ura4-D18 leu1-32 h-	This study
KLG874-2	cdc15-mCherry:KanR mNeonGreen-cdc12:KanR ade6-m210 ura4-D18 leu1-32 h-	This study
KLG15716	mCherry-cdc15 imp2-GFP:kanR ade6-m210 ura4-D18 leu1-32 h-	This study
KLG15641	cdc15-mCherry:KanR imp2-GFP:KanR ade6-m210 ura4-D18 leu1-32 h-	This study
KLG18156	mCherry-cdc15 rga7-GFP:KanR ade6-m210 ura4-D18 leu1-32 h-	This study
KLG18155	cdc15-mCherry:KanR rga7-GFP:KanR ade6-m210 ura4-D18 leu1-32 h-	This study
KLG15713	mCherry-cdc15 fic1-GFP:KanR ade6-m210 ura4-D18 leu1-32 h-	This study
KLG11309	cdc15-mCherry:KanR fic1-GFP:KanR ade6-m210 ura4-D18 leu1-32 h-	This study
KLG15719	mCherry-cdc15 pxl1-GFP:KanR ade6-m210 ura4-D18 leu1-32 h-	This study
KLG15702	cdc15-mCherry:KanR pxl1-GFP:kanR ade6-m210 ura4-D18 leu1-32 h-	This study
KLG878-2	mCherry-cdc15 GFP-spa2:KanR ade6-m210 ura4-D18 leu1-32 h-	This study
KLG882-2	cdc15-mCherry:KanR GFP-spa2:KanR ade6-m210 ura4-D18 leu1-32 h-	This study
KLG8152	spa2::ura4+ade6-m210 ura4-D18 leu1-32 h-	Lab stock
KLG18067	mCherry-cdc15 GFP-rgf3 ade6-m210 ura4-D18 leu1-32 h-	This study
KLG7619	cdc15-mCherry:KanR cyk3-GFP:KanR ade6-m210 ura4-D18 leu1-32 h-	This study
KLG18065	mCherry-cdc15 GFP-cyk3 ade6-m210 ura4-D18 leu1-32 h-	This study
KLG17981	cdc15-mCherry:KanR GFP-cyk3 ade6-m210 ura4-D18 leu1-32 h-	This study
Figure 5 - Supplement 1
KLG18000	GFP-cdc15 pAct-LifeAct-mCherry:leu1+ ade6-m210 ura4-D18 leu1-32 h-	This study
KLG17999	cdc15-GFP:KanR pAct-LifeAct-mCherry:leu1+ ade6-m210 ura4-D18 leu1-32 h-	This study
KLG15779	mCherry-cdc15 rlc1-GFP:ura4+ ade6-m210 ura4-D18 leu1-32 h-	This study
KLG15705	cdc15-mCherry:KanR rlc1-GFP:ura4+ ade6-m210 ura4-D18 leu1-32 h-	This study
KLG15706	mCherry-cdc15 mid1-GFP:KanR ade6-m210 ura4-D18 leu1-32 h-	This study
KLG15704	cdc15-mCherry:KanR mid1-GFP:KanR ade6-m210 ura4-D18 leu1-32 h-	This study
KLG18837	mCherry-cdc15 GFP-mid1 ade6-m210 ura4-D18 leu1-32 h-	This study
KLG17977	cdc15-mCherry:KanR GFP-mid1 ade6-m210 ura4-D18 leu1-32 h-	This study
KLG18069	mCherry-cdc15 GFP-rng2 ade6-m210 ura4-D18 leu1-32 h-	This study
KLG17978	cdc15-mCherry:KanR GFP-rng2 ade6-m210 ura4-D18 leu1-32 h-	This study
KLG15708	mCherry-cdc15 myo2-GFP:KanR ade6-m210 ura4-D18 leu1-32 h-	This study
KLG15699	cdc15-mCherry:KanR myo2-GFP:KanR ade6-m210 ura4-D18 leu1-32 h-	This study
KLG17995	mCherry-cdc15 GFP-myo2 ade6-m210 ura4-D18 leu1-32 h-	This study
KLG17993	cdc15-mCherry:KanR GFP-myo2 ade6-m210 ura4-D18 leu1-32 h-	This study
KLG15712	mCherry-cdc15 pom1-GFP ade6-m210 ura4-D18 leu1-32 h-	This study
KLG11498	cdc15-mCherry:KanR pom1-GFP ade6-m210 ura4-D18 leu1-32 h-	This study
KLG18066	mCherry-cdc15 GFP-pom1 ade6-m210 ura4-D18 leu1-32 h-	This study
KLG17980	cdc15-mCherry:KanR GFP-pom1 ade6-m210 ura4-D18 leu1-32 h-	This study
KLG15707	mCherry-cdc15 rgf3-GFP:KanR ade6-m210 ura4-D18 leu1-32 h-	This study
KLG15707	cdc15-mCherry:KanR rgf3-GFP:KanR ade6-m210 ura4-D18 leu1-32 h-	This study
KLG17979	cdc15-mCherry:KanR GFP-rgf3 ade6-m210 ura4-D18 leu1-32 h-	This study
KLG15714	mCherry-cdc15 cyk3-GFP:KanR ade6-m210 ura4-D18 leu1-32 h-	This study
KLG15780	mCherry-cdc15 spa2-GFP:kanR ade6-m210 ura4-D18 leu1-32 h-	This study
KLG15778	cdc15-mCherry:KanR spa2-GFP:KanR ade6-m210 ura4-D18 leu1-32 h-	This study
KLG17986	mCherry-cdc15 clp1-GFP:KanR ade6-m210 ura4-D18 leu1-32 h-	This study
KLG17992	cdc15-mCherry:KanR clp1-GFP:KanR ade6-m210 ura4-D18 leu1-32 h-	This study
KLG15709	mCherry-cdc15 fim1-GFP:kanR ade6-m210 ura4-D18 leu1-32 h-	This study
KLG15700	cdc15-mCherry:KanR fim1-GFP:KanR ade6-m210 ura4-D18 leu1-32 h-	This study
KLG879-2	mCherry-cdc15 rad24-GFP:kanR ade6-m210 ura4-D18 leu1-32 h-	This study
KLG870-2	cdc15-mCherry:KanR rad24-GFP:KanR ade6-m210 ura4-D18 leu1-32 h-	This study
Figure 6
KLG1830-2	mMaple3-cdc15(E30K E152K) ade6-m210 ura4-D18 leu1-32 h-	This study
KLG1779-2	mMaple3-cdc15 mid1::ura4+ ade6-m210 ura4-D18 leu1-32 h-	This study
